# Supplementary material for: Holding soft objects increases expectation and disappointment in the Cyberball task
Source: PLoS One. 2019 Apr 23;14(4):e0215772. doi: 10.1371/journal.pone.0215772 (PMC6478377; doi:10.1371/journal.pone.0215772)
Supplement: S1 Table — (XLSX) [file pone.0215772.s001.xlsx]

## Sheet: Social pain
ID	Fair-play & soft cushion condition	Exclusion & soft cushion condition	Fair-play & hard cushion condition	Exclusion & hard cushion condition
1	4.5	8.75	5.58333	8.75
2	4.75	6	4.33333	5.5
3	4.5	9	3.41667	9
4	3.91667	8.25	3.25	9
5	4.83333	8.75	4.16667	8.25
6	3.5	7.25	3.83333	5
7	3.33333	6.5	4.83333	5
8	3.83333	6	3.16667	7.25
9	3	8.75	2.83333	8.25
10	4.66667	8.25	3.41667	7
11	5	5	3.58333	5
12	4.58333	6.75	4.91667	4.5
13	3.33333	8	4.83333	7.25
14	4	8	4	6.25
15	3.16667	8	3.91667	5.75
16	5	9	4.33333	8.25
17	2.66667	7.5	3.08333	7.5
18	5.08333	8.5	4.41667	8
19	4.33333	9	4.33333	9
20	3.91667	8.25	3.66667	8.75
21	3.33333	6	4.66667	6.5
22	3.25	9	1.91667	8.5
23	2.91667	9	3.5	8.5
24	5	8.5	4.91667	8.75

## Sheet: CNV
ID	Fair-play & soft cushion condition	Exclusion & soft cushion condition	Fair-play & hard cushion condition	Exclusion & hard cushion condition
1	-0.356892	0.408342	0.241143	0.469414
2	-0.562677	0.809614	-0.645034	0.227801
3	-3.13506	-3.43215	-1.91409	2.88451
4	-0.900591	-0.953501	-2.05921	-1.93139
5	0.365788	-0.196366	0.613247	0.530361
6	-1.78278	0.168981	-1.33121	-0.751165
7	-1.18533	-2.38474	1.06242	-4.36209
8	-0.533355	-5.11629	-3.06812	-1.58721
9	-0.735676	-0.0198456	0.717651	1.33371
10	-0.405772	-0.348017	1.16215	-3.09231
11	-0.703153	-2.56945	1.0462	-0.0971268
12	-0.490877	1.18272	2.50234	2.24415
13	-2.1568	1.47587	-2.0998	1.26352
14	-0.89922	-1.3739	0.504083	0.216198
15	-1.2906	-2.43883	0.0149393	-1.5357
16	-0.0801806	0.321325	-0.325647	-0.824541
17	-0.95281	-3.31074	-1.35726	-1.32375
18	5.02735	0.518905	2.94054	1.71139
19	-0.846211	-1.83494	0.868166	0.0483334
20	-1.22313	-3.08746	-1.27948	-2.61481
21	-1.4517	-1.64404	-0.478171	-1.33644
22	-3.33784	-4.51035	-0.619295	-3.58627
23	-1.49004	-1.07501	-0.771392	-0.50969
24	-1.05648	-0.313382	-0.473504	1.1424

## Sheet: P3
ID	Fair-play & soft cushion condition	Micro-rejection & soft cushion condition	Exclusion & soft cushion condition	Fair-play & hard cushion condition	Micro-rejection & hard cushion condition	Exclusion & hard cushion condition
1	9.11359	5.48599	3.395	5.22685	5.00033	2.202
2	2.97811	2.33768	0.65156	5.57897	2.29114	1.36155
3	10.2956	8.61965	7.19713	6.87969	7.10252	5.39072
4	12.7999	11.9505	8.08515	13.3357	10.8395	4.42342
5	8.32675	9.34268	3.57701	7.03267	2.35683	2.21793
6	5.70418	6.01681	5.35366	5.24159	4.44737	3.37765
7	5.86927	5.10588	5.00111	9.18116	7.83173	6.76988
8	3.55362	1.25667	2.73789	5.87148	6.49166	7.38612
9	7.99401	9.41527	2.65707	9.8277	11.4023	3.09362
10	7.19074	6.07984	6.08838	5.14042	6.1553	7.53461
11	2.52083	1.40862	0.417277	9.50939	7.30434	3.51172
12	1.29697	1.36246	1.52213	1.2749	-0.169902	0.79921
13	7.00835	10.2606	6.54806	4.87403	-0.246348	3.54124
14	2.83631	3.66135	3.2031	5.16636	2.12481	0.545476
15	5.51102	0.929964	2.84536	2.82766	1.13497	1.31667
16	3.89575	4.97112	3.17351	6.39188	7.36486	4.85652
17	8.10413	11.5224	6.40502	11.3114	11.7844	9.94335
18	12.8426	10.0901	6.33614	8.75115	7.51274	5.1111
19	11.6581	9.59038	1.7771	13.395	10.3611	2.27219
20	11.476	11.4759	8.03996	8.5888	9.5449	5.12183
21	4.37907	5.1869	5.07115	2.54204	3.57157	1.14219
22	0.872113	5.23148	1.99788	0.185772	2.80734	6.76595
23	9.06225	10.9077	7.26105	11.9984	13.7681	5.7774
24	2.01664	2.45024	1.42645	0.259862	0.633462	0.468542
